# Supplementary material for: Cardioprotective drugs and heart failure/cardiomyopathy incidence in chemotherapy-treated cancer survivors of breast cancer and non-Hodgkin lymphoma: a retrospective cohort study in England
Source: Eur Heart J Open. 2025 Apr 25;5(3):oeaf039. doi: 10.1093/ehjopen/oeaf039 (PMC12066945; doi:10.1093/ehjopen/oeaf039)
Supplement: oeaf039_Supplementary_Data [file oeaf039_supplementary_data.zip]

Archive with 2 entries (2 files):
- EHJ-QCCO Supp Figure 1.jpg
- Supplementary Material.docx
